# Supplementary material for: Biosecurity Insights from the United States Swine Health Improvement Plan: Analyzing Data to Enhance Industry Practices
Source: Animals (Basel). 2024 Apr 8;14(7):1134. doi: 10.3390/ani14071134 (PMC11011101; doi:10.3390/ani14071134)
Supplement: Supplementary file 1 [file animals-14-01134-s001.zip]

Archive with 1 entries (1 files):
- animals-2948465-supplementary.pdf
